# Supplementary material for: Improving Molecular Detection of Tick-Borne Pathogens in Citizen-Collected Ticks
Source: Pathogens. 2026 Mar 12;15(3):310. doi: 10.3390/pathogens15030310 (PMC13029150; doi:10.3390/pathogens15030310)
Supplement: Supplementary file 1 [file pathogens-15-00310-s001.zip]

Archive with 1 entries (1 files):
- pathogens-4160109-supplementary.pdf
